# Supplementary material for: Diagnostic, Prognostic, and Therapeutic Role for Angiogenesis Markers in Head and Neck Squamous Cell Carcinoma: A Narrative Review
Source: Int J Mol Sci. 2023 Jun 27;24(13):10733. doi: 10.3390/ijms241310733 (PMC10341715; doi:10.3390/ijms241310733)
Supplement: Supplementary file 1 [file ijms-24-10733-s001.zip]

Archive with 1 entries (1 files):
- ijms-2388488-supplementary.pdf
